# Supplementary material for: Identifying SARS-CoV-2 antiviral compounds by screening for small molecule inhibitors of nsp13 helicase
Source: Biochem J. 2021 Jul 2;478(13):2405–23. doi: 10.1042/BCJ20210201 (PMC8286831; doi:10.1042/BCJ20210201)
Supplement: Supplementary Table S1 [file BCJ-478-2405-s2.xlsx]

## Sheet: Supp Table 1
	Supplementary Table 1. Inhibitory activity of 30 selected compounds against SARS-CoV-2 nsp13 and RdRp holoenzyme
		IC50	(µM)
	Compound name	nsp13 a	RdRp b
	NF 023	0.7	1.4
	Suramin	1.5	0.5
	PPNDS	2.2	0.7
	Evans Blue	1.5	1.9
	Diphenyl Blue	4	5
	Adapalene	11	20
	Avasimibe	18	18
	Idasanutlin	19	36
	TCID	21	35
	Gossypol	26	17
	Shikonin	29	30
	TW-37	39	27
	GW7647	39	32
	Zafirlukast	48	46
	Eicosapentaenoic acid	81	29
	Cintirorgon	97	36
	Adomeglivant	>100	39
	Navitoclax	>100	92
	CARM1-IN-1	>100	>100
	Linifanib/ABT-869	No inhibition	No inhibition
	ABT-737	No inhibition	No inhibition
	Linoleic acid	No inhibition	No inhibition
	Oleic acid	No inhibition	No inhibition
	RO8994	No inhibition	No inhibition
	A-385358	No inhibition	No inhibition
	Fenretinide	No inhibition	No inhibition
	Elaidic acid	No inhibition	No inhibition
	Venetoclax/ABT-199	No inhibition	No inhibition
	Leucovorin Calcium	No inhibition	No inhibition
	SB-366791	No inhibition	No inhibition
	a Experimental conditions: RNA (nsp13 substrate), 0.3 mM ATP, 0.02%
	Tween-20 in RdRp assay buffer
	b Experimental conditions: RNA (RdRp substrate), 0.3 mM each NTP,
	0.02% Tween-20 in RdRp assay buffer
