# Supplementary material for: Identifying SARS-CoV-2 antiviral compounds by screening for small molecule inhibitors of nsp13 helicase
Source: Biochem J. 2021 Jul 2;478(13):2405–23. doi: 10.1042/BCJ20210201 (PMC8286831; doi:10.1042/BCJ20210201)
Supplement: Supplementary Table S2 [file BCJ-478-2405-s3.xlsx]

## Sheet: Supp Table 2
	Supplementary Table 2. Predicted aggregation propensity of 35 HTS hit compounds selected in the first validation round
	Compound name	LogP	Structural Similarity Index
	NF 023	-6.1	-
	Suramin	-5.7	-
	PPNDS	-3.3	-
	Evans Blue	-2.7	-
	Diphenyl Blue	-2.7	-
	PDK1/Akt/Flt Dual Pathway Inhibitor	1	-
	Shikonin	2.2	-
	Adapalene	7.7	0.92
	Idasanutlin	7.2	-
	TCID	3.5	-
	Avasimibe	7.7	-
	GW7647	8.2	-
	Gossypol	6.6	1
	Linoleic acid	6.9	0.86
	Cintirorgon	6.8	0.71
	Zafirlukast	5.7	-
	Eicosapentaenoic acid	5.4	0.84
	SB-366791	4.2	0.8
	Adomeglivant	8	-
	TW-37	8	-
	Oleic acid	7.6	0.78
	CARM1-IN-1	6.4	0.78
	Linifanib/ABT-869	4.7	-
	Navitoclax	9.6	-
	ABT-737	8.5	-
	RO8994	5.2	0.71
	A-385358	6.5	-
	Fenretinide	6.9	-
	Elaidic acid	7.6	0.78
	Venetoclax/ABT-199	8.4	-
	Ceftiofur HCl	0.3	-
	Leucovorin Calcium	-3	-
	SB-366791	4.2	0.8
	Mitoxantrone	0.4	-
	6-Hydroxy-DL-DOPA	-2.3	1
	Doxorubicin	0.6	0.76
	Compounds analysed using the open access tool Aggregator
	Advisor (Irwin et al., 2015)
