# Supplementary material for: Identifying SARS-CoV-2 antiviral compounds by screening for small molecule inhibitors of nsp13 helicase
Source: Biochem J. 2021 Jul 2;478(13):2405–23. doi: 10.1042/BCJ20210201 (PMC8286831; doi:10.1042/BCJ20210201)
Supplement: Supplementary Table S3 [file BCJ-478-2405-s4.xlsx]

## Sheet: Supp Table 3
	Supplementary Table 3. Predicted aggregation propensity of 12 HTS hit compounds selected in the second validation round and 2 control compounds
	Compound name	LogP	Structural Similarity Index
	Omapatrilat	0.2	-
	Lifitegrast	1.4	-
	FPA 124	1.7	-
	Eplerenone	1.7	0.7
	Nedocromil	2	-
	SKF 89145 hydrobromide	2	-
	Fluocinolone Acetonide	2.6	-
	NVP-BVU-972	3	-
	Hypocrellin A	3.1	-
	ADL-5859	3.2	-
	TAK875	3.4	-
	Elvitegravir	3.6	-
	SSYA10-001 a	2.1	-
	Myricetin b	1.4	1
	Compounds analysed using the open access tool Aggregator Advisor
	See (Irwin et al., 2015)
	a Literature compound. See (Adedeji et al., Antimicrob Agents Chemother, 2012)
	b Literature compound. See (Yu et al., Bioorg Med Chem Lett, 2012)
