# Supplementary material for: Identifying SARS-CoV-2 antiviral compounds by screening for small molecule inhibitors of nsp13 helicase
Source: Biochem J. 2021 Jul 2;478(13):2405–23. doi: 10.1042/BCJ20210201 (PMC8286831; doi:10.1042/BCJ20210201)
Supplement: Supplementary Table S4 [file BCJ-478-2405-s5.xlsx]

## Sheet: Supp Table 4
	Supplementary Table 4. Purchased drugs for in vitro validation and viral inhibition experiments
	Compound name	CAS Number	Company	Catalog Number
	NF 023 hydrate	104869-31-0	Sigma	N8652
	Suramin	129-46-4	Sigma	46094130
	PPNDS	1021868-77-8	Tocris Bioscience	1309/10
	PDK1/Akt/Flt Dual Pathway Inhibitor	331253-86-2	Merck	521275
	Evans Blue	314-13-6	MedChem Express	HY-B1102
	Diphenyl Blue	72-57-1	MedChem Express	HY-D0970
	Adapalene	106685-40-9	Enzo Life Science	BML-GR111
	Idasanutlin /RG7388	1229705-06-9	Cayman Chemical	21532
	TCID	30675-13-9	Sigma	SML1402
	Avasimibe	166518-60-1	SelleckChem	S2187
	GW7647	265129-71-3	Sigma	G6793
	Gossypol	12542-36-8	MedChem Express	HY-17510
	Linoleic acid	60-33-3	Cayman Chemical	90150
	Cintirorgon	2055536-64-4	MedChem Express	HY-104037
	Zafirlukast	107753-78-6	Sigma	Z4152
	Eicosapentaenoic acid	10417-94-4	MedChem Express	HY-B0660
	TAK875/Fasiglifam	1374598-80-7	SelleckChem	S2637
	Shikonin	517-89-5	Enzo Life Science	BML-CT115
	Adomeglivant	1488363-78-5	MedChem Express	HY-19904
	TW-37	877877-35-5	APExBIO	A4234
	Oleic acid	112-80-1	Bio Trend	1022
	CARM1-IN-1	1020399-49-8	MedChem Express	HY-12759A
	Linifanib/ABT-869	796967-16-3	SelleckChem	S1003
	Navitoclax	923564-51-6	APExBIO	A3007
	ABT-737	852808-04-9	SelleckChem	S1002
	RO8994	1309684-94-3	Cayman Chemical	25674
	A-385358	406228-55-5	MedChem Express	HY-16014
	Fenretinide	65646-68-6	MedChem Express	H7779
	Elaidic acid	112-79-8	Matreya LLC	1149
	Venetoclax/ABT-199	1257044-40-8	Generon	2253-1
	Mitoxantrone	70476-82-3	Sigma	M6545
	6-Hydroxy-DL-DOPA	21373-30-8	Sigma	H2380
	Doxorubicin.HCl	25316-40-9	Bio Cat	BV-1527-5
	FPA 124	902779-59-3	Santa Cruz	sc-361179
	NVP-BVU-972	1185763-69-2	SelleckChem	S2761
	Ceftiofur HCl	103980-44-5	SelleckChem	S2543
	Leucovorin Calcium	6035-45-6	SelleckChem	S1236
	SB-366791	472981-92-3	Sigma	S0441
	Eplerenone	107724-20-9	Cayman Chemical	15616
	Fluocinolone Acetonide	67-73-2	Santa Cruz	sc-204756
	Omapatrilat	167305-00-2	Sigma	BM0002
	ADL5859	850173-95-4	MedChem Express	HY-13044
	Nedocromil	69049-73-6	MedChem Express	HY-13448
	Lifitegrast	1025967-78-5	MedChem Express	HY-19344
	SKF 89145 hydrobromide	79599-97-6	Sigma	S 3316
	Hypocrellin A	77029-83-5	abcam	ab143642
	Elvitegravir	697761-98-1	SelleckChem	S2001
	Myricetin	529-44-2	Cayman Chemical	CAYM10012600
	SSYA10-001	675104-49-1	Aobious	AOB17233
	Remdesivir	1809249-37-3	MedChem Express	HY-104077
